# Supplementary material for: Pogostone Enhances the Antibacterial Activity of Colistin against MCR-1-Positive Bacteria by Inhibiting the Biological Function of MCR-1
Source: Molecules. 2022 Apr 28;27(9):2819. doi: 10.3390/molecules27092819 (PMC9102576; doi:10.3390/molecules27092819)
Supplement: Supplementary file 1 [file molecules-27-02819-s001.zip]

Archive with 1 entries (1 files):
- molecules-1648690-supplementary.pdf
